# Supplementary material for: Co-culture of monocytes and zona fasciculata adrenal cells: An in vitro model to study the immune-adrenal cross-talk
Source: Mol Cell Endocrinol. 2021 Apr 15;526:111195. doi: 10.1016/j.mce.2021.111195 (PMC8024787; doi:10.1016/j.mce.2021.111195)
Supplement: Multimedia component 2 [file mmc2.xml]

<?xml version="1.0" encoding="utf-8" standalone="no"?>
<data>
  <datasets>
    <author>F.Spiga@bristol.ac.uk</author>
    <type>0</type>
    <dataset>
      <value>4</value>
      <reason>Data will be made available on request</reason>
      <comments />
    </dataset>
  </datasets>
</data>
